# Supplementary material for: Exome capture from saliva produces high quality genomic and metagenomic data
Source: BMC Genomics. 2014 Apr 4;15:262. doi: 10.1186/1471-2164-15-262 (PMC4051168; doi:10.1186/1471-2164-15-262)
Supplement: Additional file 2: Table S4 — Species included in the microbial genome database. [file 1471-2164-15-262-S2.XLS]

## Sheet: Table_S4.tab
IMG_Accession	Organism_Name
637000001	Koribacter_versatilis_Ellin345
637000004	Alcanivorax_borkumensis_SK2
637000005	Alkalilimnicola_ehrlichei_MLHE-1
637000006	Anabaena_variabilis_ATCC_29413
637000009	Anaplasma_phagocytophilum_HZ
637000010	Aquifex_aeolicus_VF5
637000011	Aster_yellows_witches-broom_phytoplasma_AYWB
637000012	Aromatoleum_aromaticum_EbN1
637000014	Bacillus_anthracis_Ames
637000019	Bacillus_clausii_KSM-K16
637000020	Bacillus_halodurans_C-125
637000026	Bacteroides_thetaiotaomicron_VPI-5482
637000027	Bartonella_henselae_Houston-1
637000028	Bartonella_quintana_Toulouse
637000029	Baumannia_cicadellinicola_Hc
637000030	Bdellovibrio_bacteriovorus_HD100
637000032	Bordetella_bronchiseptica_RB50
637000033	Bordetella_parapertussis_12822
637000034	Bordetella_pertussis_Tohama_I
637000038	Bradyrhizobium_japonicum_USDA_110
637000039	Brucella_abortus_bv_1_9-941
637000047	Burkholderia_cepacia_AMMD
637000052	Burkholderia_thailandensis_E264
637000053	Burkholderia_xenovorans_LB400
637000056	Candidatus_Blochmannia_floridanus
637000059	Candidatus_Protochlamydia_amoebophila_UWE25
637000060	Carboxydothermus_hydrogenoformans_Z-2901
637000062	Chlamydia_muridarum_Nigg
637000065	Chlamydophila_abortus_S26_3
637000066	Chlamydophila_caviae_GPIC
637000067	Chlamydophila_felis_Fe_C-56
637000070	Chlamydophila_pneumoniae_J138
637000072	Chlorobium_chlorochromatii_CaD3
637000073	Chlorobium_tepidum_TLS
637000074	Chromobacterium_violaceum_ATCC_12472
637000075	Chromohalobacter_salexigens_DSM_3043
637000076	Clostridium_acetobutylicum_ATCC_824
637000080	Clostridium_tetani_E88
637000081	Colwellia_psychrerythraea_34H
637000082	Corynebacterium_diphtheriae_NCTC_13129
637000085	Corynebacterium_jeikeium_K411
637000086	Coxiella_burnetii_RSA_493
637000087	Cytophaga_hutchinsonii_ATCC_33406
637000088	Dechloromonas_aromatica_RCB
637000089	Dehalococcoides_ethenogenes_195
637000092	Deinococcus_radiodurans_R1
637000093	Desulfitobacterium_hafniense_Y51
637000094	Desulfotalea_psychrophila_LSv54
637000097	Ehrlichia_canis_Jake
637000098	Ehrlichia_chaffeensis_Arkansas
637000102	Pectobacterium_atrosepticum_SCRI1043
637000103	Erythrobacter_litoralis_HTCC2594
637000113	Francisella_tularensis_tularensis_FSC_198
637000115	Frankia_alni_ACN14a
637000118	Geobacillus_kaustophilus_HTA426
637000119	Geobacter_metallireducens_GS-15
637000120	Geobacter_sulfurreducens_PCA
637000121	Gloeobacter_violaceus_PCC_7421
637000122	Gluconobacter_oxydans_621H
637000123	Granulibacter_bethesdensis_CGDNIH1
637000124	Haemophilus_ducreyi_35000HP
637000127	Haemophilus_somnus_129PT
637000128	Hahella_chejuensis_KCTC_2396
637000129	Haloquadratum_walsbyi_DSM_16790
637000130	Helicobacter_acinonychis_Sheeba
637000131	Helicobacter_hepaticus_ATCC_51449
637000135	Hyphomonas_neptunium_ATCC_15444
637000136	Idiomarina_loihiensis_L2TR
637000137	Jannaschia_sp._CCS1
637000138	Lactobacillus_acidophilus_NCFM
637000140	Lactobacillus_johnsonii_NCC_533
637000142	Lactobacillus_sakei_sakei_23K
637000145	Lawsonia_intracellularis_PHE_MN1-00
637000149	Leifsonia_xyli_xyli_CTCB07
637000150	Leptospira_interrogans_sv_Copenhageni_Fiocruz_L1-130
637000152	Listeria_innocua_Clip11262
637000155	Magnetospirillum_magneticum_AMB-1
637000156	Mannheimia_succiniciproducens_MBEL55E
637000157	Maricaulis_maris_MCS10
637000158	Mesoplasma_florum_L1
637000159	Mesorhizobium_loti_MAFF303099
637000160	Mesorhizobium_sp._BNC1
637000161	Methanococcoides_burtonii_DSM_6242
637000162	Methanosarcina_barkeri_fusaro
637000163	Methanosphaera_stadtmanae_DSM_3091
637000164	Methanospirillum_hungatei_JF-1
637000165	Methylobacillus_flagellatus_KT
637000166	Methylococcus_capsulatus_Bath
637000167	Moorella_thermoacetica_ATCC_39073
637000169	Mycobacterium_bovis_AF2122_97
637000171	Mycobacterium_sp._MCS
637000174	Mycoplasma_capricolum_capricolum_ATCC_27343
637000176	Mycoplasma_genitalium_G37
637000178	Mycoplasma_hyopneumoniae_7448
637000180	Mycoplasma_mobile_163K
637000181	Mycoplasma_mycoides_mycoides_SC_PG1
637000182	Mycoplasma_penetrans_HF-2
637000183	Mycoplasma_pneumoniae_M129
637000184	Mycoplasma_pulmonis_UAB_CTIP
637000185	Mycoplasma_synoviae_53
637000186	Myxococcus_xanthus_DK_1622
637000187	Natronomonas_pharaonis_DSM_2160
637000191	Neorickettsia_sennetsu_Miyayama
637000192	Nitrobacter_hamburgensis_X14
637000193	Nitrobacter_winogradskyi_Nb-255
637000195	Nitrosomonas_europaea_ATCC_19718
637000196	Nitrosomonas_eutropha_C71
637000197	Nitrosospira_multiformis_ATCC_25196
637000198	Nocardia_farcinica_IFM_10152
637000199	Nostoc_sp._PCC_7120
637000201	Oceanobacillus_iheyensis_HTE831
637000202	Onion_yellows_phytoplasma_OY-M
637000203	Pasteurella_multocida_multocida_Pm70
637000204	Pelobacter_carbinolicus_DSM_2380
637000205	Chlorobium_luteolum_DSM_273
637000206	Photobacterium_profundum_SS9
637000207	Photorhabdus_luminescens_laumondii_TTO1
637000208	Polaromonas_sp._JS666
637000216	Pseudoalteromonas_atlantica_T6c
637000217	Pseudoalteromonas_haloplanktis_TAC125
637000219	Pseudomonas_entomophila_L48
637000220	Pseudomonas_fluorescens_Pf-5
637000225	Pseudomonas_syringae_pv._tomato_DC3000
637000226	Psychrobacter_arcticus_273-4
637000227	Psychrobacter_cryohalolentis_K5
637000230	Cupriavidus_metallidurans_CH34
637000231	Ralstonia_solanacearum_GMI1000
637000234	Rhodococcus_sp._RHA1
637000235	Rhodoferax_ferrireducens_T118
637000236	Rhodopirellula_baltica_SH_1
637000241	Rhodospirillum_rubrum_ATCC_11170
637000243	Rickettsia_conorii_Malish_7
637000244	Rickettsia_felis_URRWXCal2
637000246	Rickettsia_typhi_Wilmington
637000248	Rubrobacter_xylanophilus_DSM_9941
637000249	Saccharophagus_degradans_2-40
637000250	Salinibacter_ruber_DSM_13855
637000255	Salmonella_typhimurium_LT2
637000256	Shewanella_denitrificans_OS217
637000257	Shewanella_frigidimarina_NCIMB_400
637000258	Shewanella_oneidensis_MR-1
637000261	Shigella_boydii_Sb227
637000263	Shigella_flexneri_2a_2457T
637000267	Ruegeria_pomeroyi_DSS-3
637000268	Ruegeria_sp._TM1040
637000269	Sinorhizobium_meliloti_1021
637000270	Sodalis_glossinidius_morsitans
637000271	Sphingopyxis_alaskensis_RB2256
637000284	Staphylococcus_saprophyticus_saprophyticus_ATCC_15305
637000287	Streptococcus_agalactiae_NEM316
637000288	Streptococcus_mutans_UA159
637000291	Streptococcus_pyogenes_M1_GAS
637000304	Streptomyces_avermitilis_MA-4680
637000305	Streptomyces_coelicolor_A3_2_
637000306	Symbiobacterium_thermophilum_IAM_14863
637000308	Synechococcus_elongatus_PCC_7942
637000315	Synechocystis_sp._PCC_6803
637000316	Syntrophomonas_wolfei_wolfei_Goettingen
637000317	Syntrophus_aciditrophicus_SB
637000318	Thermoanaerobacter_tengcongensis_MB4
637000319	Thermobifida_fusca_YX
637000320	Thermosynechococcus_elongatus_BP-1
637000321	Thermotoga_maritima_MSB8
637000323	Thermus_thermophilus_HB8
637000324	Thiobacillus_denitrificans_ATCC_25259
637000325	Thiomicrospira_crunogena_XCL-2
637000326	Thiomicrospira_denitrificans_ATCC_33889
637000327	Treponema_denticola_ATCC_35405
637000329	Trichodesmium_erythraeum_IMS101
637000330	Tropheryma_whipplei_TW08_27
637000335	Vibrio_parahaemolyticus_RIMD_2210633
637000337	Vibrio_vulnificus_YJ016
637000338	Wigglesworthia_glossinidia_endosymbiont_of_Glossina_brevipalpis
637000341	Wolinella_succinogenes_DSM_1740
637000342	Xanthomonas_axonopodis_pv._citri_306
637000352	Yersinia_pestis_KIM
638154501	Aeropyrum_pernix_K1
638154502	Archaeoglobus_fulgidus_DSM_4304
638154503	Haloarcula_marismortui_ATCC_43049
638154504	Halobacterium_sp._NRC-1
638154505	Methanocaldococcus_jannaschii_DSM_2661
638154507	Methanopyrus_kandleri_AV19
638154508	Methanosarcina_acetivorans_C2A
638154509	Methanosarcina_mazei_Go1
638154510	Methanothermobacter_thermautotrophicus_Delta_H
638154511	Nanoarchaeum_equitans_Kin4-M
638154512	Picrophilus_torridus_DSM_9790
638154513	Pyrobaculum_aerophilum_IM2
638154514	Pyrococcus_abyssi_GE5
638154515	Pyrococcus_furiosus_DSM_3638
638154516	Pyrococcus_horikoshii_OT3
638154517	Sulfolobus_acidocaldarius_DSM_639
638154518	Sulfolobus_solfataricus_P2
638154519	Sulfolobus_tokodaii_7
638154520	Thermococcus_kodakaraensis_KOD1
638154521	Thermoplasma_acidophilum_DSM_1728
638154522	Thermoplasma_volcanium_GSS1
638208601	Aspergillus_fumigatus_Af293
638208603	Candida_glabrata_CBS_138
638208604	Cryptococcus_neoformans_var._neoformans_JEC21
638208605	Debaryomyces_hansenii_CBS767
638208606	Encephalitozoon_cuniculi_GB-M1
638208607	Eremothecium_gossypii
638208608	Kluyveromyces_lactis_NRRL_Y-1140
638208610	Schizosaccharomyces_pombe_972h-
638208611	Yarrowia_lipolytica_CLIB122
638269501	Guillardia_theta
638269502	Plasmodium_falciparum_3D7
638341009	Aurantimonas_sp._SI85-9A1
638341020	Blastopirellula_marina_DSM_3645
638341022	Brevibacterium_linens_BL2
638341024	Burkholderia_cenocepacia_PC184
638341025	Burkholderia_dolosa_AUO158
638341044	Campylobacter_coli_RM2228
638341049	Campylobacter_jejuni_ejuni_260.94
638341055	Campylobacter_upsaliensis_RM3195
638341056	Candidatus_Pelagibacter_ubique_HTCC1002
638341057	Candidatus_Sulcia_muelleri_Hc
638341059	Dokdonia_donghaensis_MED134
638341060	Chlorobium_ferrooxidans_DSM_13031
638341070	Congregibacter_litoralis_KT71
638341073	Croceibacter_atlanticus_HTCC2559
638341074	Crocosphaera_watsonii_WH_8501
638341078	Desulfuromonas_acetoxidans_DSM_684
638341081	Erythrobacter_sp._NAP1
638341092	Ferroplasma_acidarmanus_Fer1
638341093	Flavobacteria_bacterium_BBFL7
638341094	Flavobacteriales_bacterium_HTCC2170
638341106	Idiomarina_baltica_OS145
638341107	Janibacter_sp._HTCC2649
638341112	Lactobacillus_reuteri_100-23
638341115	Leeuwenhoekiella_blandensis_MED217
638341119	Loktanella_vestfoldensis_SKA53
638341121	Magnetospirillum_magnetotacticum_MS-1
638341134	Nitrobacter_sp._Nb-311A
638341135	Nitrococcus_mobilis_Nb-231
638341138	Oceanicaulis_alexandrii_HTCC2633
638341139	Oceanicola_batsensis_HTCC2597
638341140	Oceanicola_granulosus_HTCC2516
638341141	Oceanobacter_sp._RED65
638341142	Oceanospirillum_sp._MED92
638341145	Parvularcula_bermudensis_HTCC2503
638341146	Pasteuria_nishizawae_North_American
638341151	Photobacterium_sp._SKA34
638341152	Polaribacter_irgensii_23-P
638341157	Pseudoalteromonas_tunicata_D2
638341165	Psychroflexus_torquis_ATCC_700755
638341167	Psychromonas_sp._CNPT3
638341169	Reinekea_sp._MED297
638341178	Rickettsia_sibirica_246
638341179	Rickettsiella_grylli
638341183	Roseovarius_nubinhibens_ISM
638341184	Roseovarius_sp._217
638341199	Sphingomonas_sp._SKA58
638341211	Sulfitobacter_sp._EE-36
638341218	Polaribacter_sp._MED152
638341222	Vibrio_alginolyticus_12G01
638341223	Vibrio_angustum_S14
638341233	Wolbachia_endosymbiont_of_Drosophila_simulans
638341238	Yersinia_bercovieri_ATCC_43970
638341239	Yersinia_frederiksenii_ATCC_33641
638341240	Yersinia_intermedia_ATCC_29909
638341241	Yersinia_mollaretii_ATCC_43969
638341245	delta_proteobacterium_MLMS-1
638341246	Agreia_sp._PHSC20C1
638341247	marine_gamma_proteobacterium_HTCC2207
639279301	Agrobacterium_tumefaciens_C58__Cereon_
639279304	Bacillus_licheniformis_ATCC_14580__Novozymes_
639279307	Corynebacterium_glutamicum_ATCC_13032__Kitasato_
639279308	Ehrlichia_ruminantium_Welgevonden__ARC-OVI_
639279310	Pseudomonas_aeruginosa_UCBPP-PA14
639332100	Homo_sapiens
639370800	Mus_musculus_C57BL_6J
639431600	Rattus_norvegicus_GK_Ox
639469800	Danio_rerio_Tuebingen
639507900	Caenorhabditis_elegans
639538900	Drosophila_melanogaster
639560100	Arabidopsis_thaliana
639591500	Anopheles_gambiae_PEST
639605300	Cryptosporidium_parvum_Iowa_type_II
639609200	Dictyostelium_discoideum_AX4
639622600	Trypanosoma_brucei_TREU927
639633001	Acidothermus_cellulolyticus_11B
639633002	Acidovorax_avenae_citrulli_AAC00-1
639633003	Acidovorax_sp._JS42
639633004	Aeromonas_hydrophila_hydrophila_ATCC_7966
639633005	Arthrobacter_aurescens_TC1
639633006	Arthrobacter_sp._FB24
639633009	Bartonella_bacilliformis_KC583
639633011	Borrelia_afzelii_PKo
639633015	Burkholderia_mallei_SAVP1
639633016	Campylobacter_fetus_fetus_82-40
639633018	Candidatus_Carsonella_ruddii_PV
639633019	Candidatus_Ruthia_magnifica_Cm
639633021	Clostridium_novyi_NT
639633025	Gramella_forsetii_KT0803
639633026	Halorhodospira_halophila_SL1
639633027	Lactobacillus_brevis_ATCC_367
639633029	Lactobacillus_delbrueckii_bulgaricus_ATCC_BAA-365
639633031	Lactococcus_lactis_cremoris_SK11
639633032	Leptospira_borgpetersenii_sv_Hardjo-bovis_JB197
639633035	Listeria_welshimeri_sv_6b_SLCC5334
639633036	Magnetococcus_sp._MC-1
639633037	Marinobacter_aquaeolei_VT8
639633038	Methanosaeta_thermophila_PT
639633041	Mycobacterium_smegmatis_MC2_155
639633044	Mycobacterium_vanbaalenii_PYR-1
639633045	Neisseria_meningitidis_FAM18
639633046	Nocardioides_sp._JS614
639633048	Paracoccus_denitrificans_PD1222
639633049	Pediococcus_pentosaceus_ATCC_25745
639633050	Pelobacter_propionicus_DSM_2379
639633051	Polaromonas_naphthalenivorans_CJ2
639633052	Psychromonas_ingrahamii_37
639633053	Pyrobaculum_islandicum_DSM_4184
639633056	Roseobacter_denitrificans_OCh_114
639633057	Shewanella_amazonensis_SB2B
639633059	Shewanella_sp._W3-18-1
639633060	Solibacter_usitatus_Ellin6076
639633062	Streptococcus_thermophilus_LMD-9
639633063	Syntrophobacter_fumaroxidans_MPOB
639633064	Thermofilum_pendens_Hrk_5
639633065	Verminephrobacter_eiseniae_EF01-2
639857000	Stigmatella_aurantiaca_DW4_3-1
639857001	Fulvimarina_pelagi_HTCC2506
639857003	Rhodobacterales_sp._HTCC2255
639857004	Mariprofundus_ferrooxydans_PV-1
639857019	Stappia_aggregata_IAM_12614
639857020	Methylophilales_bacterium_HTCC2181
639857033	Pseudoalteromonas_sp._TW-7
639857035	Lyngbya_sp._PCC_8106
639857037	Nodularia_spumigena_CCY9414
640069306	Burkholderia_pseudomallei_668
640069307	Burkholderia_vietnamiensis_G4
640069310	Desulfotomaculum_reducens_MI-1
640069312	Geobacillus_thermodenitrificans_NG80-2
640069313	Herminiimonas_arsenicoxydans
640069314	Hyperthermus_butylicus_DSM_5456
640069317	Methanocorpusculum_labreanum_Z
640069318	Methanoculleus_marisnigri_JR1
640069319	Methylibium_petroleiphilum_PM1
640069322	Prochlorococcus_marinus_MIT_9301
640069326	Pyrobaculum_calidifontis_JCM_11548
640069327	Rhodobacter_sphaeroides_2.4.1
640069329	Saccharopolyspora_erythraea_NRRL_2338
640069331	Shewanella_loihica_PV-4
640069332	Staphylothermus_marinus_F1
640069334	Streptococcus_sanguinis_SK36
640069335	Yersinia_enterocolitica_enterocolitica_8081
640196202	Thermosinus_carboxydivorans_Nor1
640196209	Microscilla_marina_ATCC_23134
640281000	Aspergillus_nidulans_FGSC_A4
640281001	Entamoeba_histolytica_HM-1:IMSS
640281002	Giardia_lamblia_ATCC_50803
640281003	Ustilago_maydis_521
640281004	Candida_albicans_SC5314
640281006	Gibberella_zeae_PH-1
640281007	Magnaporthe_grisea_70-15
640281008	Aspergillus_terreus_NIH2624
640281009	Theileria_parva_Muguga
640281010	Scheffersomyces_stipitis_CBS_6054
640281011	Ostreococcus_lucimarinus_CCE9901
640281012	Aspergillus_niger_CBS_513.88
640281013	Plasmodium_yoelii_yoelii_str.17XNL
640281014	Cryptosporidium_hominis_TU502
640281015	Neurospora_crassa_OR74A
640281016	Leishmania_major_strain_Friedlin
640427101	Acidiphilium_cryptum_JF-5
640427104	Bradyrhizobium_sp._ORS278
640427105	Brucella_ovis_ATCC_25840
640427106	Caldicellulosiruptor_saccharolyticus_DSM_8903
640427107	Candidatus_Vesicomyosocius_okutanii_HA
640427108	Clavibacter_michiganensis_michiganensis_NCPPB_382
640427111	Dehalococcoides_sp._BAV1
640427112	Dichelobacter_nodosus_VCS1703A
640427113	Enterobacter_sp._638
640427115	Geobacter_uraniumreducens_Rf4
640427120	Metallosphaera_sedula_DSM_5348
640427121	Methanobrevibacter_smithii_ATCC_35061
640427122	Mycobacterium_gilvum_PYR-GCK
640427125	Mycoplasma_agalactiae_PG2
640427126	Novosphingobium_aromaticivorans_DSM_12444
640427128	Pelotomaculum_thermopropionicum_SI
640427129	Polynucleobacter_sp._QLW-P1DMWA-1
640427130	Prosthecochloris_vibrioformis_DSM_265
640427131	Pseudomonas_mendocina_ymp
640427132	Pseudomonas_putida_F1
640427133	Pseudomonas_stutzeri_A1501
640427134	Psychrobacter_sp._PRwf-1
640427135	Pyrobaculum_arsenaticum_DSM_13514
640427136	Ralstonia_eutropha_H16
640427139	Roseiflexus_sp._RS-1
640427140	Salinispora_tropica_CNB-440
640427141	Shewanella_putrefaciens_CN-32
640427142	Shigella_dysenteriae_Sd197
640427143	Shigella_sonnei_Ss046
640427144	Sphingomonas_wittichii_RW1
640427148	Synechococcus_sp._RCC307
640427150	Thermotoga_petrophila_RKU-1
640427153	Methanocella_sp._RC-I
640612201	Cyanothece_sp._CCY_0110
640612202	Algoriphagus_sp._PR1
640612203	Rhodobacterales_bacterium_HTCC2150
640612205	Marinobacter_sp._ELB17
640612206	Collinsella_aerofaciens_ATCC_25986
640612219	Sagittula_stellata_E-37
640612221	Roseobacter_sp._CCS2
640753001	Actinobacillus_succinogenes_130Z
640753002	Alkaliphilus_metalliredigens_QYMF
640753003	Anaeromyxobacter_sp._Fw109-5
640753004	Arcobacter_butzleri_RM4018
640753005	Bacillus_amyloliquefaciens_FZB42
640753007	Bacillus_pumilus_SAFR-032
640753009	Campylobacter_concisus_13826
640753010	Campylobacter_curvus_525.92
640753011	Campylobacter_hominis_ATCC_BAA-381
640753014	Candidatus_Methanoregula_boonei_6A8
640753015	Citrobacter_koseri_ATCC_BAA-895
640753016	Clostridium_beijerinckii_NCIMB_8052
640753020	Clostridium_kluyveri_DSM_555
640753022	Enterobacter_sakazakii_ATCC_BAA-894
640753026	Fervidobacterium_nodosum_Rt17-B1
640753027	Flavobacterium_psychrophilum_JIP02_86
640753029	Ignicoccus_hospitalis_KIN4_I
640753030	Janthinobacterium_sp._Marseille
640753031	Kineococcus_radiotolerans_SRS30216
640753033	Marinomonas_sp._MWYL1
640753034	Methanococcus_aeolicus_Nankai-3
640753036	Methanococcus_vannielii_SB
640753037	Nitratiruptor_sp._SB155-2
640753038	Ochrobactrum_anthropi_ATCC_49188
640753039	Parabacteroides_distasonis_ATCC_8503
640753040	Parvibaculum_lavamentivorans_DS-1
640753043	Rickettsia_akari_Hartford
640753044	Rickettsia_bellii_OSU_85-389
640753045	Rickettsia_canadensis_McKiel
640753046	Rickettsia_rickettsii_Sheila_Smith
640753047	Roseiflexus_castenholzii_DSM_13941
640753048	Serratia_proteamaculans_568
640753050	Shewanella_sediminis_HAW-EB3
640753051	Sinorhizobium_medicae_WSM419
640753055	Streptococcus_gordonii_Challis_CH1
640753056	Sulfurovum_sp._NBC37-1
640753057	Thermosipho_melanesiensis_BI429
640753059	Xanthobacter_autotrophicus_Py2
640963002	Opitutaceae_bacterium_TAV2
640963010	Vibrio_harveyi_HY01
640963011	Beggiatoa_sp._PS
640963013	Victivallis_vadensis_ATCC_BAA-548
640963014	Bacteroides_capillosus_ATCC_29799
640963015	Bifidobacterium_adolescentis_L2-32
640963016	Parabacteroides_merdae_ATCC_43184
640963022	Eubacterium_ventriosum_ATCC_27560
640963023	Bacteroides_caccae_ATCC_43185
640963024	Ruminococcus_obeum_ATCC_29174
640963025	Ruminococcus_torques_ATCC_27756
640963026	Limnobacter_sp._MED105
640963027	Marinobacter_algicola_DG893
640963028	Moritella_sp._PE36
640963030	Plesiocystis_pacifica_SIR-1
640963032	Planctomyces_maris_DSM_8797
640963033	Bacillus_sp._SG-1
640963036	Pedobacter_sp._BAL39
640963037	Ulvibacter_sp._SCB49
640963038	Vibrio_shilonii_AK1
640963039	Caminibacter_mediatlanticus_TB-2
640963040	Lentisphaera_araneosa_HTCC2155
640963043	Leptolyngbya_valderiana_BDU_20041
640963044	Vibrionales_bacterium_SWAT-3
640963046	Dorea_longicatena_DSM_13814
640963057	Ruminococcus_gnavus_ATCC_29149
641228474	Acaryochloris_marina_MBIC11017
641228475	Alkaliphilus_oremlandii_OhILAs
641228476	Azorhizobium_caulinodans_ORS_571
641228477	Bacillus_weihenstephanensis_KBAB4
641228478	Bartonella_tribocorum_CIP_105476
641228479	Bordetella_petrii
641228480	Brucella_canis_ATCC_23365
641228483	Caldivirga_maquilingensis_IC-167
641228485	Chloroflexus_aurantiacus_J-10-fl
641228486	Clostridium_phytofermentans_ISDg
641228488	Deinococcus_geothermalis_DSM_11300
641228489	Delftia_acidovorans_SPH-1
641228490	Desulfococcus_oleovorans_Hxd3
641228491	Dinoroseobacter_shibae_DFL_12
641228492	Frankia_sp._EAN1pec
641228493	Gluconacetobacter_diazotrophicus_PAl_5
641228494	Herpetosiphon_aurantiacus_ATCC_23779
641228496	Methanococcus_maripaludis_C6
641228497	Methylobacterium_extorquens_PA1
641228499	Nitrosopumilus_maritimus_SCM1
641228500	Petrotoga_mobilis_SJ95
641228502	Renibacterium_salmoninarum_ATCC_33209
641228503	Rickettsia_massiliae_MTU5
641228504	Salinispora_arenicola_CNS-205
641228507	Shewanella_baltica_OS195
641228508	Shewanella_pealeana_ATCC_700345
641228509	Sorangium_cellulosum_So_ce_56
641228511	Thermotoga_lettingae_TMO
641380420	Faecalibacterium_prausnitzii_M21_2
641380421	Parvimonas_micra_ATCC_33270
641380422	Coprococcus_eutactus_ATCC_27759
641380423	Roseobacter_litoralis_Och_149
641380424	Oceanibulbus_indolifex_HEL-45
641380425	Shewanella_benthica_KT99
641380427	Clostridium_leptum_DSM_753
641380428	Clostridium_bolteae_ATCC_BAA-613
641380432	Phaeobacter_gallaeciensis_BS107
641380434	Kordia_algicida_OT-1
641380435	Hoeflea_phototrophica_DFL-43
641380440	Carnobacterium_sp._AT7
641380441	Hydrogenivirga_sp._128-5-R1-1
641380442	Nisaea_sp._BAL199
641380445	Bacillus_selenitireducens_MLS10
641380446	Eubacterium_dolichum_DSM_3991
641380447	Bacteroides_uniformis_ATCC_8492
641380449	Bacteroides_ovatus_ATCC_8483
641380451	Vibrio_campbellii_AND4
641522601	Acholeplasma_laidlawii_PG-8A
641522605	Aeromonas_salmonicida_salmonicida_A449
641522606	Beijerinckia_indica_indica_ATCC_9039
641522607	Bordetella_avium_197N
641522608	Burkholderia_ambifaria_MC40-6
641522610	Candidatus_Desulforudis_audaxviator_MP104C
641522611	Candidatus_Korarchaeum_cryptofilum_OPF8
641522612	Caulobacter_sp._K31
641522613	Cenarchaeum_symbiosum_A
641522620	Corynebacterium_urealyticum_DSM_7109
641522626	Exiguobacterium_sibiricum_255-15
641522627	Finegoldia_magna_ATCC_29328
641522628	Francisella_philomiragia_philomiragia_ATCC_25017
641522631	Halobacterium_salinarum_R1
641522632	Heliobacterium_modesticaldum_Ice1
641522635	Leptothrix_cholodnii_SP-6
641522636	Leuconostoc_citreum_KM20
641522637	Lysinibacillus_sphaericus_C3-41
641522638	Methylobacterium_radiotolerans_JCM_2831
641522639	Methylobacterium_sp._4-46
641522640	Microcystis_aeruginosa_NIES-843
641522641	Mycobacterium_abscessus
641522642	Mycobacterium_marinum_M
641522643	Opitutus_terrae_PB90-1
641522644	Polynucleobacter_necessarius_STIR1
641522648	Shewanella_halifaxensis_HAW-EB4
641522649	Shewanella_woodyi_ATCC_51908
641522651	Streptococcus_pneumoniae_CGSP14
641522653	Streptomyces_griseus_griseus_NBRC_13350
641522655	Thermoanaerobacter_pseudethanolicus_ATCC_33223
641522656	Thermoanaerobacter_sp._X514
641522657	Thermoproteus_neutrophilus_V24Sta
641522659	Xylella_fastidiosa_M12
641522661	Yersinia_pseudotuberculosis_YPIII
641736109	Epulopiscium_sp._N.t._morphotype_B
641736110	Ureaplasma_urealyticum_serovar_13_str._ATCC_33698
641736113	Clostridium_bartlettii_DSM_16795
641736121	Burkholderia_oklahomensis_C6786
641736123	Burkholderia_ubonensis_Bu
641736133	Dorea_formicigenerans_ATCC_27755
641736151	Burkholderia_graminis_C4D1M
641736153	Clostridium_perfringens_CPE_F4969
641736156	Haemophilus_parasuis_29755
641736163	Escherichia_albertii_TW07627
641736169	Clostridium_spiroforme_DSM_1552
641736171	Streptococcus_infantarius_infantarius_ATCC_BAA-102
641736172	Providencia_stuartii_ATCC_25827
641736179	Verrucomicrobium_spinosum_DSM_4136
641736181	Borrelia_valaisiana_VS116
641736184	Eubacterium_siraeum_DSM_15702
641736188	Xanthomonas_oryzae_pv._oryzicola_BLS256
641736189	Bifidobacterium_dentium_ATCC_27678
641736192	Endoriftia_persephone_Hot96_1+Hot96_2
641736193	Anaerofustis_stercorihominis_DSM_17244
641736196	Bacteroides_stercoris_ATCC_43183
641736197	Clostridium_scindens_ATCC_35704
641736198	Clostridium_ramosum_DSM_1402
641736200	Ureaplasma_parvum_serovar_6_str._ATCC_27818
641736205	Alistipes_putredinis_DSM_17216
641736227	Anaerostipes_caccae_DSM_14662
641736234	Salmonella_enterica_enterica_sv_Kentucky_CVM29188
641736255	Paenibacillus_larvae_larvae_BRL-230010
641736256	Fusobacterium_nucleatum_polymorphum_ATCC_10953
641736268	Gemmata_obscuriglobus_UQM_2246
641736271	Anaerotruncus_colihominis_DSM_17241
642487181	Thermotoga_sp._RQ2
642555101	Acidithiobacillus_ferrooxidans_ATCC_53993
642555102	Acinetobacter_baumannii_ACICU
642555103	Actinobacillus_pleuropneumoniae_sv_7,_AP76
642555104	Akkermansia_muciniphila_ATCC_BAA-835
642555105	Alteromonas_macleodii_Deep_ecotype,_DSM_17117
642555106	Anaeromyxobacter_sp_K
642555108	Borrelia_hermsii_DAH
642555109	Borrelia_turicatae_91E135
642555112	Burkholderia_phymatum_STM815
642555113	Burkholderia_phytofirmans_PsJN
642555114	Candidatus_Amoebophilus_asiaticus_5a2
642555115	Candidatus_Cloacamonas_acidaminovorans
642555116	Candidatus_Kuenenia_stuttgartiensis
642555118	Candidatus_Phytoplasma_mali
642555119	Cellvibrio_japonicus_Ueda107
642555120	Chlorobaculum_parvum_NCIB_8327
642555121	Chlorobium_limicola_DSM_245
642555122	Chlorobium_phaeobacteroides_BS1
642555123	Chloroherpeton_thalassium_ATCC_35110
642555127	Elusimicrobium_minutum_Pei191
642555128	Erwinia_tasmaniensis_Et1_99
642555129	Geobacter_bemidjiensis_Bem
642555130	Geobacter_lovleyi_SZ
642555132	Hydrogenobaculum_sp._Y04AAS1
642555133	Kocuria_rhizophila_DC2201
642555134	Lactobacillus_casei_casei_BL23
642555136	Leptospira_biflexa_Patoc_1__Ames_
642555138	Methylacidiphilum_infernorum_V4
642555139	Methylobacterium_populi_BJ001
642555140	Mycobacterium_ulcerans_Agy99
642555141	Mycoplasma_arthritidis_158L3-1
642555142	Natranaerobius_thermophilus_JW_NM-WN-LF
642555144	Nostoc_punctiforme_PCC_73102
642555145	Orientia_tsutsugamushi_Ikeda
642555146	Pelodictyon_phaeoclathratiforme_BU-1
642555147	Phenylobacterium_zucineum_HLK1
642555148	Porphyromonas_gingivalis_ATCC_33277
642555149	Prosthecochloris_aestuarii_SK413,_DSM_271
642555150	Proteus_mirabilis_HI4320
642555160	Staphylococcus_haemolyticus_JCSC1435
642555162	Stenotrophomonas_maltophilia_R551-3
642555165	Sulfurihydrogenibium_sp._YO3AOP1
642555166	Treponema_pallidum_pallidum_SS14
642555167	Vibrio_fischeri_MJ11
642555168	Wolbachia_pipientis_wPip
642555172	Candidatus_Endomicrobium_sp._Rs-D17
642791604	Ruminococcus_lactaris_ATCC_29176
642791606	Clostridium_difficile_CIP_107932
642791610	Clostridium_thermocellum_JW_20,_DSM_4150
642791612	Borrelia_spielmanii_A14S
642791613	Bacteroides_coprocola_M16,_DSM_17136
642791615	Clostridium_sporogenes_ATCC_15579
642791618	Chthoniobacter_flavus_Ellin428
642791621	Bacteroides_intestinalis_341,_DSM_17393
642791624	Borrelia_sp._SV1
642791629	Borrelia_burgdorferi_80a
642791634	candidate_division_TM7_genomosp._GTL1
642979300	Rhizobium_etli_CIAT_894
642979305	Capnocytophaga_sputigena_Capno
642979306	Corynebacterium_amycolatum_SK46
642979309	Mycobacterium_tuberculosis_02_1987
642979312	Bifidobacterium_catenulatum_DSM_16992
642979313	Bifidobacterium_pseudocatenulatum_DSM_20438
642979316	Desulfovibrio_piger_ATCC_29098
642979317	Providencia_alcalifaciens_DSM_30120
642979318	Providencia_rustigianii_DSM_4541
642979319	Bacteroides_finegoldii_DSM_17565
642979320	Collinsella_intestinalis_DSM_13280
642979321	Collinsella_stercoris_DSM_13279
642979323	Anaerococcus_hydrogenalis_DSM_7454
642979324	Bifidobacterium_gallicum_DSM_20093
642979326	Streptomyces_sviceus_ATCC_29083
642979327	Streptomyces_pristinaespiralis_ATCC_25486
642979328	Streptomyces_clavuligerus_ATCC_27064
642979334	Bacteroides_eggerthii_DSM_20697
642979337	Bacteroides_pectinophilus_ATCC_43243
642979338	Bacillus_coahuilensis_m4-4
642979351	Bacteroides_plebeius_DSM_17135
642979355	Burkholderia_sp._H160
642979356	Roseburia_intestinalis_L1-82
642979357	Arthrospira_maxima_CS-328
642979358	Parabacteroides_johnsonii_DSM_18315
642979359	Clostridium_hylemonae_DSM_15053
642979360	Eubacterium_biforme_DSM_3989
642979361	Bifidobacterium_angulatum_DSM_20098
642979367	Mitsuokella_multacida_DSM_20544
642979368	Enterobacter_cancerogenus_ATCC_35316
642979369	Clostridium_nexile_DSM_1787
642979370	Bacteroides_dorei_DSM_17855
642979371	Clostridium_hiranonis_DSM_13275
643280120	Malassezia_globosa_CBS_7966
643280121	Enterocytozoon_bieneusi_H348
643280122	Saccharomyces_cerevisiae_AWRI1631
643280123	Aspergillus_oryzae_RIB40
643280125	Babesia_bovis_T2Bo
643280126	Plasmodium_berghei
643280127	Plasmodium_chabaudi_chabaudi
643280128	Plasmodium_vivax_SaI-1
643348504	Agrobacterium_radiobacter_K84
643348505	Agrobacterium_vitis_S4
643348506	Aliivibrio_salmonicida_LFI1238
643348507	Anaeromyxobacter_dehalogenans_2CP-1
643348508	Anoxybacillus_flavithermus_WK1
643348509	Arthrobacter_chlorophenolicus_A6
643348512	Bacillus_cereus_B4264
643348515	Bifidobacterium_animalis_lactis_AD011
643348518	Borrelia_duttonii_Ly
643348519	Borrelia_recurrentis_A1
643348520	Buchnera_aphidicola_5A__Acyrthosiphon_pisum_
643348524	Candidatus_Azobacteroides_pseudotrichonymphae_genomovar._CFP2
643348525	Candidatus_Methanosphaerula_palustris_E1-9c
643348526	Caulobacter_crescentus_NA1000
643348527	Chloroflexus_aggregans_DSM_9485
643348528	Clostridium_cellulolyticum_H10
643348530	Coprothermobacter_proteolyticus_DSM_5265
643348536	Desulfatibacillum_alkenivorans_AK-01
643348538	Desulfovibrio_desulfuricans_desulfuricans_ATCC_27774
643348539	Desulfovibrio_vulgaris_Miyazaki_F
643348540	Desulfurococcus_kamchatkensis_1221n
643348541	Acidovorax_ebreus_TPSY
643348542	Dictyoglomus_thermophilum_H-6-12
643348543	Dictyoglomus_turgidum_DSM_6724
643348557	Halothermothrix_orenii_H_168
643348560	Klebsiella_pneumoniae_342
643348562	Macrococcus_caseolyticus_JCSC5402
643348563	Methylobacterium_chloromethanicum_CM4
643348564	Methylobacterium_nodulans_ORS_2060
643348565	Methylocella_silvestris_BL2
643348566	Mycobacterium_leprae_Br4923
643348567	Oligotropha_carboxidovorans_OM5
643348571	Rhodospirillum_centenum_SW
643348578	Streptococcus_uberis_0140J
643348580	Thermococcus_onnurineus_NA1
643348581	Thermodesulfovibrio_yellowstonii_DSM_11347
643348582	Thermomicrobium_roseum_DSM_5159
643348583	Thermosipho_africanus_TCF52B
643348584	Thermotoga_neapolitana_DSM_4359
643348587	Vibrio_splendidus_LGP32
643692001	Acidobacterium_capsulatum_ATCC_51196
643692002	Anaerocellum_thermophilum_Z-1320,_DSM_6725
643692004	Azotobacter_vinelandii_DJ,_ATCC_BAA-1303
643692008	Beutenbergia_cavernae_HKI_0122,_DSM_12333
643692009	Borrelia_garinii_PBi
643692010	Brachyspira_hyodysenteriae_WA1,_ATCC_49526
643692011	Brevibacillus_brevis_NBRC_100599
643692013	Burkholderia_glumae_BGR1
643692014	Campylobacter_lari_RM2100
643692015	Chloroflexus_sp._Y-400-fl
643692018	Corynebacterium_aurimucosum_ATCC_700975
643692019	Corynebacterium_kroppenstedtii_DSM_44385
643692020	Deinococcus_deserti_VCD115
643692021	Desulfobacterium_autotrophicum_HRM2,_DSM_3382
643692022	Escherichia_fergusonii_UMN026,_ATCC_35469
643692023	Exiguobacterium_sp._AT1b
643692024	Gemmatimonas_aurantiaca_T-27T
643692025	Halorubrum_lacusprofundi_ATCC_49239
643692026	Laribacter_hongkongensis_HLHK9
643692029	Nautilia_profundicola_Am-H
643692030	Persephonella_marina_EX-H1
643692032	Rhizobium_sp._NGR234__ANU265_
643692033	Rhodococcus_erythropolis_PR4
643692034	Rhodococcus_opacus_B4
643692037	Staphylococcus_carnosus_carnosus_TM300
643692039	Streptococcus_equi_zooepidemicus_H70
643692047	Sulfolobus_islandicus_M.16.4
643692050	Sulfurihydrogenibium_azorense_Az-Fu1
643692051	Thauera_sp._MZ1T
643692052	Tolumonas_auensis_TA_4,_DSM_9187
643692053	Vibrio_cholerae_M66-2
643886002	Corynebacterium_lipophiloflavum_DSM_44291
643886005	Clostridium_sp_M62_1
643886006	Roseburia_inulinivorans_DSM_16841
643886007	Clostridiales_sp._1_7_47_FAA
643886009	Campylobacter_rectus_RM3267,_CCUG_20446
643886010	Staphylococcus_capitis_SK14
643886011	Wolbachia_sp._wUni__Muscidifurax_uniraptor_
643886013	Tsukamurella_paurometabola_DSM_20162
643886015	Actinomyces_urogenitalis_DSM_15434
643886017	Actinomyces_coleocanis_DSM_15436
643886018	Burkholderia_multivorans_CGD2M
643886019	Atopobium_rimae_ATCC_49626
643886022	Streptococcus_salivarius_SK126
643886029	Kribbella_flavida_DSM_17836
643886039	Staphylococcus_hominis_SK119
643886040	Bifidobacterium_bifidum_NCIMB_41171
643886041	Providencia_rettgeri_DSM_1131
643886044	Lactobacillus_hilgardii_ATCC_8290
643886045	Lactobacillus_ruminis_E_194e,_ATCC_25644
643886047	Lactobacillus_ultunensis_DSM_16047
643886048	Lactobacillus_salivarius_HO66,_ATCC_11741
643886050	Lactobacillus_vaginalis_ATCC_49540
643886053	Lactobacillus_plantarum_ATCC_14917
643886055	Anaerococcus_tetradius_ATCC_35098
643886056	Acidaminococcus_sp._D21_V1
643886057	Corynebacterium_striatum_ATCC_6940
643886058	Corynebacterium_accolens_ATCC_49725
643886060	Gardnerella_vaginalis_ATCC_14019
643886061	Lactobacillus_fermentum_ATCC_14931
643886062	Lactobacillus_buchneri_ATCC_11577
643886063	Atopobium_vaginae_DSM_15829
643886068	Lutiella_nitroferrum_2002
643886069	Anabaena_azollae_0708
643886070	Shuttleworthia_satelles_DSM_14600
643886074	Veillonella_dispar_ATCC_17748
643886075	Citrobacter_youngae_ATCC_29220
643886079	Flavobacteria_MS024-3C
643886081	Nocardiopsis_dassonvillei_dassonvillei_DSM_43111
643886082	Chryseobacterium_gleum_F93_,_ATCC_35910
643886083	Cellulomonas_flavigena_134,_DSM_20109
643886084	Corynebacterium_pseudogenitalium_ATCC_33035
643886087	Bacillus_thuringiensis_sv_kurstaki_T03a001
643886097	Glaciecola_sp._HTCC_2999
643886102	Bifidobacterium_breve_DSM_20213
643886103	Holdemania_filiformis_VPI_J1-31B-1,_DSM_12042
643886104	Oribacterium_sinus_F0268
643886107	Bryantella_formatexigens_I-52,_DSM_14469
643886109	Leuconostoc_mesenteroides_cremoris_ATCC_19254
643886110	Catenibacterium_mitsuokai_DSM_15897
643886111	Bacteroides_cellulosilyticus_DSM_14838
643886112	Clostridium_asparagiforme_DSM_15981
643886113	Capnocytophaga_gingivalis_JCVIHMP016
643886114	Mobiluncus_curtisii_ATCC_43063
643886115	Listeria_grayi_DSM_20601
643886116	Coprococcus_comes
643886117	Proteus_penneri
643886118	Flavobacteria_MS024-2A
643886122	Thioalkalivibrio_sp_K90mix
643886124	Halogeometricum_borinquense_PR3,_DSM_11551
643886130	Bacillus_subtilis_NCIB_3610
643886134	Dethiosulfovibrio_peptidovorans_SEBR_4207,_DSM_11002
643886135	Sphingobacterium_spiritivorum_ATCC_33300
643886137	Corynebacterium_glucuronolyticum_ATCC_51866
643886139	Lactobacillus_paracasei_8700:02:00
643886141	Helicobacter_cinaedi_CCUG_18818
643886142	Porphyromonas_uenonis_60-3
643886143	Subdoligranulum_variabile_DSM_15176
643886145	Anaerococcus_lactolyticus_ATCC_51172
643886146	Blautia_hansenii_VPI_C7-24,_DSM_20583
643886147	Corynebacterium_glucuronalyticum_ATCC_51867
643886148	Porphyromonas_endodontalis_ATCC_35406
643886149	Gordonia_bronchialis_DSM_43247
643886150	Neisseria_mucosa_M26,_ATCC_25996
643886151	Neisseria_cinerea_ATCC_14685
643886153	Brucella_ceti_Cudo
643886155	Denitrovibrio_acetiphilus_N2460,_DSM_12809
643886172	Bacillus_pseudomycoides_DSM_12442
643886173	Bacillus_mycoides_Rock3-17
643886181	Abiotrophia_defectiva_ATCC_49176
643886183	Dethiobacter_alkaliphilus_AHT1
643886184	Thermomonospora_curvata_DSM_43183
643886188	Catonella_morbi_ATCC_51271
643886189	Lactobacillus_gasseri_MV-22
643886193	Kingella_oralis_UB-38,_ATCC_51147
643886194	Neisseria_subflava_NJ9703
643886196	Desulfonatronospira_thiodismutans_ASO3-1
643886197	Bacteroides_coprophilus_DSM_18228
643886198	Neisseria_flavescens_NRL30031_H210
643886199	Blautia_hydrogenotrophicus_S5a33,_DSM_10507
643886200	Prevotella_copri_CB7,_DSM_18205
643886202	Neisseria_lactamica_ATCC_23970
643886203	Eubacterium_hallii_DSM_3353
643886206	Clostridium_methylpentosum_R2,_DSM_5476
643886207	Corynebacterium_matruchotii_ATCC_33806
643886208	Eikenella_corrodens_ATCC_23834
643886209	Geodermatophilus_obscurus_G-20,_DSM_43160
643886211	Meiothermus_silvanus_DSM_9946
643886213	Helicobacter_canadensis_MIT_98-5491,_ATCC_700968
643886214	Acinetobacter_sp._ATCC_27244
643886218	Helicobacter_pullorum_MIT_98-5489
644736321	Acetobacter_pasteurianus_IFO_3283-01
644736322	Acidimicrobium_ferrooxidans_DSM_10331
644736323	Actinosynnema_mirum_DSM_43827
644736324	Aggregatibacter_aphrophilus_NJ8700
644736325	Alicyclobacillus_acidocaldarius_acidocaldarius_104-IA,_DSM_446
644736326	Anaerococcus_prevotii_DSM_20548
644736327	Atopobium_parvulum_DSM_20469
644736328	Bartonella_grahamii_as4aup
644736331	Brachybacterium_faecium_DSM_4810
644736332	Brucella_microti_CCM_4915
644736333	Candidatus_Accumulibacter_phosphatis_clade_IIA_str._UW-1
644736334	Candidatus_Hamiltonella_defensa_5AT__Acyrthosiphon_pisum_
644736335	Candidatus_Hodgkinia_cicadicola_Dsem
644736336	Candidatus_Liberibacter_asiaticus_str._psy62
644736338	Capnocytophaga_ochracea_DSM_7271
644736339	Catenulispora_acidiphila_DSM_44928
644736340	Chitinophaga_pinensis_DSM_2588
644736346	Cryptobacterium_curtum_DSM_15641
644736347	Cupriavidus_taiwanensis
644736349	Desulfohalobium_retbaense_DSM_5692
644736350	Desulfomicrobium_baculatum_DSM_4028
644736351	Desulfotomaculum_acetoxidans_DSM_771
644736352	Desulfovibrio_magneticus_RS-1
644736353	Desulfovibrio_salexigens_DSM_2638
644736355	Dickeya_zeae_Ech1591
644736356	Dyadobacter_fermentans_NS_114,_DSM_18053
644736357	Edwardsiella_ictaluri_93-146
644736358	Eggerthella_lenta_DSM_2243
644736366	Eubacterium_eligens_ATCC_27750
644736367	Eubacterium_rectale_ATCC_33656
644736368	Flavobacteriaceae_bacterium_3519-10
644736369	Flavobacterium_johnsoniae_UW101
644736372	Halomicrobium_mukohataei_DSM_12286
644736373	Halorhabdus_utahensis_DSM_12940
644736375	Hirschia_baltica_ATCC_49814
644736376	Jonesia_denitrificans_DSM_20603
644736377	Kangiella_koreensis_DSM_16069
644736379	Kosmotoga_olearia_TBF_19.5.1
644736380	Kytococcus_sedentarius_DSM_20547
644736384	Leptotrichia_buccalis_DSM_1135
644736385	Methanocaldococcus_fervens_AG86
644736388	Methylotenera_mobilis_JLW8
644736389	Methylovorus_sp._SIP3-4
644736390	Micrococcus_luteus_NCTC_2665
644736392	Mycoplasma_conjunctivae
644736393	Nakamurella_multipartita_DSM_44233
644736395	Neorickettsia_risticii_str._Illinois
644736396	Paenibacillus_sp._JDR-2
644736397	Pectobacterium_carotovorum_subsp._carotovorum_PC1
644736398	Pedobacter_heparinus_DSM_2366
644736399	Photorhabdus_asymbiotica
644736400	Ralstonia_pickettii_12D
644736401	Rhizobium_leguminosarum_bv._trifolii_WSM1325
644736402	Rickettsia_africae_ESF-5
644736403	Rickettsia_peacockii_str._Rustic
644736404	Saccharomonospora_viridis_DSM_43017
644736405	Slackia_heliotrinireducens_DSM_20476
644736406	Streptococcus_dysgalactiae_subsp._equisimilis_GGS_124
644736407	Streptococcus_suis_BM407
644736410	Teredinibacter_turnerae_T7901
644736411	Thermococcus_gammatolerans_EJ3
644736412	Thermococcus_sibiricus_MM_739
644736413	Variovorax_paradoxus_S110
645058700	Propionibacterium_sp._oral_taxon_191_str._F0233
645058701	Hyphomicrobium_denitrificans_ATCC_51888
645058703	Clostridium_butyricum_E4_str._BoNT_E_BL5262
645058704	Thermoanaerobacter_italicus_Ab9
645058705	Eubacterium_saphenum_ATCC_49989
645058706	Thermoanaerobacterium_thermosaccharolyticum_DSM_571
645058708	Sulfurihydrogenibium_yellowstonense_SS-5
645058716	Pseudomonas_sp._UK4
645058719	Corynebacterium_tuberculostearicum_SK141
645058720	Campylobacter_showae_RM3277
645058723	Sideroxydans_lithotrophicus_ES-1
645058725	Mycobacterium_avium_subsp._avium_ATCC_25291
645058727	Acidithiobacillus_caldus_ATCC_51756
645058728	Streptomyces_griseoflavus_Tu4000
645058729	Spirosoma_linguale_DSM_74
645058730	Stackebrandtia_nassauensis_DSM_44728
645058737	Thermotoga_naphthophila_RKU-10
645058738	Selenomonas_flueggei_ATCC_43531
645058739	Mycobacterium_intracellulare_ATCC_13950
645058742	Planctomyces_limnophilus_DSM_3776
645058746	Vibrio_cholera_CIRS_101
645058747	Neisseria_gonorrhoeae_PID24-1
645058748	Neisseria_sicca_ATCC_29256
645058752	Geobacter_sp._M18
645058754	Clostridium_cellulovorans_743B
645058756	Nitrosomonas_sp._AL212
645058761	Anaerococcus_vaginalis_ATCC_51170
645058762	Thiomonas_intermedia_K12
645058763	Clostridium_papyrosolvens_DSM_2782
645058764	Thermoanaerobacter_ethanolicus_CCSD1
645058765	Ochrobactrum_intermedium_LMG_3301
645058766	Anaplasma_marginale_str._Puerto_Rico
645058770	Actinobacillus_minor_NM305
645058775	Thermoanaerobacter_brockii_subsp._finnii_Ako-1
645058781	Asticcacaulis_excentricus_CB_48
645058786	Acidovorax_delafieldii_2AN
645058787	Allochromatium_vinosum_DSM_180
645058788	Bacteroides_fragilis_3_1_12
645058789	Yersinia_rohdei_ATCC_43380
645058790	Yersinia_kristensenii_ATCC_33638
645058791	Yersinia_ruckeri_ATCC_29473
645058792	Yersinia_aldovae_ATCC_35236
645058793	Weissella_paramesenteroides_ATCC_33313
645058794	Legionella_drancourtii_LLAP12
645058796	Pectobacterium_wasabiae_WPP163
645058799	Geobacillus_sp._Y412MC52
645058815	Prevotella_melaninogenica_ATCC_25845
645058817	Clostridium_botulinum_D_str._1873
645058822	Streptomyces_roseosporus_NRRL_15998
645058823	Streptomyces_albus_J1074
645058824	Streptomyces_ghanaensis_ATCC_14672
645058825	Staphylococcus_warneri_L37603
645058832	Streptobacillus_moniliformis_DSM_12112
645058834	Gemella_haemolysans_ATCC_10379
645058835	Shigella_sp._D9
645058836	Escherichia_sp._4_1_40B
645058845	Brucella_suis_bv._3_str._686
645058849	Mycobacterium_kansasii_ATCC_12478
645058850	Staphylococcus_epidermidis_M23864:W1
645058852	Haemophilus_influenzae_7P49H1
645058854	Gallionella_ferruginea_ES-2
645058855	Streptomyces_viridochromogenes_DSM_40736
645058856	Streptomyces_lividans_TK24
645058857	Streptomyces_hygroscopicus_ATCC_53653
645058859	Brucella_pinnipedialis_M292_94_1
645058867	Brucella_melitensis_bv._3_str._Ether
645058868	Brucella_neotomae_5K33
645058869	Bacillus_coagulans_36D1
645058870	bacterium_Ellin514
645058871	Comamonas_testosteroni_KF-1
645058872	Thermus_aquaticus_Y51MC23
645666401	Ajellomyces_capsulatus_NAm1
645666402	Aspergillus_clavatus_NRRL_1
645666403	Aspergillus_flavus_NRRL3357
645666404	Botryotinia_fuckeliana_B05.10
645666405	Candida_dubliniensis_CD36
645666406	Candida_tropicalis_MYA-3404
645666407	Chaetomium_globosum_CBS_148.51
645666408	Coccidioides_immitis_RS
645666409	Coprinopsis_cinerea_okayama7#130
645666410	Laccaria_bicolor_S238N-H82
645666411	Lachancea_thermotolerans_CBS_6340
645666412	Lodderomyces_elongisporus_NRRL_YB-4239
645666413	Moniliophthora_perniciosa_FA553
645666414	Neosartorya_fischeri_NRRL_181
645666415	Penicillium_chrysogenum_Wisconsin_54-1255
645666416	Penicillium_marneffei_ATCC_18224
645666417	Phaeosphaeria_nodorum_SN15
645666418	Pichia_guilliermondii_ATCC_6260
645666419	Pichia_pastoris_GS115
645666420	Podospora_anserina_DSM_980
645666421	Postia_placenta_Mad-698-R
645666422	Pyrenophora_tritici-repentis_Pt-1C-BFP
645666423	Schizosaccharomyces_japonicus_yFS275
645666424	Sclerotinia_sclerotiorum_1980_UF-70
645666425	Talaromyces_stipitatus_ATCC_10500
645666426	Vanderwaltozyma_polyspora_DSM_70294
645666427	Zygosaccharomyces_rouxii_CBS_732
645951800	Streptomyces_sp._AA4
645951802	Selenomonas_sputigena_ATCC_35185
645951804	Fusobacterium_gonidiaformans_ATCC_25563
645951806	Prevotella_oris_F0302
645951808	Selenomonas_noxia_ATCC_43541
645951810	Enhydrobacter_aerosaccus_SK60
645951812	Brucella_sp._F5_99
645951817	Granulicatella_adiacens_ATCC_49175
645951819	Cardiobacterium_hominis_ATCC_15826
645951824	Actinomyces_sp._oral_taxon_848_str._F0332
645951825	Prevotella_bergensis_DSM_17361
645951829	Ruminococcus_flavefaciens_FD-1
645951832	Lactobacillus_iners_DSM_13335
645951833	Dialister_invisus_DSM_15470
645951834	Butyrivibrio_crossotus_DSM_2876
645951835	Clostridium_hathewayi_DSM_13479
645951836	Prevotella_veroralis_F0319
645951837	Slackia_exigua_ATCC_700122
645951838	Lactobacillus_antri_DSM_16041
645951840	Prevotella_tannerae_ATCC_51259
645951842	Corynebacterium_efficiens_YS-314
645951844	Aeromicrobium_marinum_DSM_15272
645951846	Corynebacterium_genitalium_ATCC_33030
645951848	Fusobacterium_periodonticum_ATCC_33693
645951852	Erysipelothrix_rhusiopathiae_ATCC_19414
645951855	Jonquetella_anthropi_E3_33_E1
645951857	Campylobacter_gracilis_RM3268
645951858	Arthrospira_platensis_str._Paraca
645951859	Fusobacterium_ulcerans_ATCC_49185
645951860	Leptotrichia_hofstadii_F0254
645951863	Pantoea_sp._At-9b
645951865	Lactobacillus_helveticus_DSM_20075
645951869	Treponema_vincentii_ATCC_35580
646206251	Mollicutes_bacterium_D7
646206254	Fusobacterium_mortiferum_ATCC_9817
646206255	Helicobacter_winghamensis_ATCC_BAA-430
646206256	Citrobacter_sp._30_2
646206257	Helicobacter_bilis_ATCC_43879
646206260	Clostridium_sp._7_2_43FAA
646206264	Bacteroides_sp._D1
646206265	Oxalobacter_formigenes_OXCC13
646206267	Acinetobacter_calcoaceticus_RUH2202
646206269	Acinetobacter_junii_SH205
646206271	Acinetobacter_radioresistens_SH164
646206275	Fusobacterium_varium_ATCC_27725
646206276	Lactobacillus_coleohominis_101-4-CHN
646206278	Lactobacillus_jensenii_27-2-CHN
646206279	Parabacteroides_sp._D13
646206280	Ruminococcus_sp._5_1_39BFAA
646311901	Acidaminococcus_fermentans_DSM_20731
646311902	Aggregatibacter_actinomycetemcomitans_D11S-1
646311904	Ammonifex_degensii_KC4
646311905	Anaplasma_centrale_str._Israel
646311906	Archaeoglobus_profundus_DSM_5631
646311907	Azospirillum_sp._B510
646311908	Bacillus_pseudofirmus_OF4
646311911	Blattabacterium_sp.__Blattella_germanica__str._Bge
646311913	Citrobacter_rodentium_ICC168
646311917	Conexibacter_woesei_DSM_14684
646311918	Cronobacter_turicensis
646311920	Dickeya_dadantii_Ech586
646311921	Edwardsiella_tarda_EIB202
646311927	Fibrobacter_succinogenes_subsp._succinogenes_S85
646311933	Haliangium_ochraceum_DSM_14365
646311934	Haloterrigena_turkmenica_DSM_5511
646311935	Halothiobacillus_neapolitanus_c2
646311936	Hydrogenobacter_thermophilus_TK-6
646311937	Klebsiella_variicola_At-22
646311941	Listeria_monocytogenes_08-5578
646311943	Methanobrevibacter_ruminantium_M1
646311944	Methanocaldococcus_vulcanius_M7
646311945	Methanocella_paludicola_SANAE
646311946	Mycoplasma_hominis
646311948	Pirellula_staleyi_DSM_6068
646311949	Rhodothermus_marinus_DSM_4252
646311950	Robiginitalea_biformata_HTCC2501
646311951	Rothia_mucilaginosa_DY-18
646311952	Sebaldella_termitidis_ATCC_33386
646311953	Sphaerobacter_thermophilus_DSM_20745
646311957	Streptococcus_gallolyticus_UCN34
646311958	Streptosporangium_roseum_DSM_43021
646311960	Sulfurospirillum_deleyianum_DSM_6946
646311961	Thermanaerovibrio_acidaminovorans_DSM_6589
646311962	Thermobaculum_terrenum_ATCC_BAA-798
646311965	Veillonella_parvula_DSM_2008
646311967	Xanthomonas_albilineans
646311968	Xylanimonas_cellulosilytica_DSM_15894
646311969	Zymomonas_mobilis_subsp._mobilis_NCIMB_11163
646311970	cyanobacterium_UCYN-A
646564503	Aminobacterium_colombiense_DSM_12261
646564505	Arcanobacterium_haemolyticum_DSM_20595
646564506	Arcobacter_nitrofigilis_DSM_7299
646564508	Bacillus_megaterium_QM_B1551
646564511	Bacillus_tusciae_DSM_2912
646564512	Bifidobacterium_longum_subsp._longum_JDM301
646564514	Brachyspira_murdochii_DSM_12563
646564516	Candidatus_Puniceispirillum_marinum_IMCC1322
646564517	Candidatus_Riesia_pediculicola_USDA
646564519	Caulobacter_segnis_ATCC_21756
646564521	Clostridiales_genomosp._BVAB3_str._UPII9-5
646564522	Comamonas_sp._CNB-1
646564524	Coraliomargarita_akajimensis_DSM_45221
646564525	Deferribacter_desulfuricans_SSM1
646564528	Desulfurivibrio_alkaliphilus_AHT2
646564529	Enterobacter_cloacae_subsp._cloacae_ATCC_13047
646564531	Erwinia_amylovora_CFBP1430
646564534	Ferroglobus_placidus_DSM_10642
646564536	Haloferax_volcanii_DS2
646564537	Helicobacter_mustelae_12198
646564542	Legionella_pneumophila_2300_99_Alcoy
646564543	Leuconostoc_kimchii_IMSNU11154
646564544	Listeria_seeligeri_serovar_1_2b_str._SLCC3954
646564545	Meiothermus_ruber_DSM_1279
646564547	Methanocaldococcus_infernus_ME
646564548	Methanocaldococcus_sp._FS406-22
646564549	Methanococcus_voltae_A3
646564550	Methanohalophilus_mahii_DSM_5219
646564551	Methylotenera_sp._301
646564552	Moraxella_catarrhalis_RH4
646564554	Mycoplasma_crocodyli_MP145
646564555	Natrialba_magadii_ATCC_43099
646564556	Nitrosococcus_halophilus_Nc4
646564558	Pantoea_ananatis_LMG_20103
646564560	Prevotella_ruminicola_23
646564563	Rhodobacter_capsulatus_SB1003
646564565	Sanguibacter_keddieii_DSM_10542
646564566	Segniliparus_rotundus_DSM_44985
646564567	Shewanella_piezotolerans_WP3
646564568	Shewanella_violacea_DSS12
646564570	Sphingobium_japonicum_UT26S
646564572	Staphylococcus_lugdunensis_HKU09-01
646564573	Staphylothermus_hellenicus_DSM_12710
646564574	Streptococcus_mitis_B6
646564576	Streptomyces_scabiei_87.22
646564577	Syntrophothermus_lipocalidus_DSM_12680
646564578	Thermincola_sp._JR
646564580	Thermoanaerobacter_mathranii_subsp._mathranii_str._A3
646564581	Thermobispora_bispora_DSM_43833
646564582	Thermocrinis_albus_DSM_14484
646564583	Thermosphaera_aggregans_DSM_11486
646564584	Thioalkalivibrio_sp._K90mix
646564586	Truepera_radiovictrix_DSM_17093
646564588	Waddlia_chondrophila_WSU_86-1044
646564589	Xenorhabdus_bovienii_SS-2004
646564591	Zunongwangia_profunda_SM-A87
646862317	Chlamydia_trachomatis_G_9301
646862321	Erwinia_pyrifoliae_DSM_12163
646862327	Escherichia_coli_SE15
646862331	Helicobacter_pylori_v225d
646862332	Lactobacillus_rhamnosus_GG
646862334	Mycoplasma_gallisepticum_str._R_high_
646862338	Rickettsia_prowazekii_Rp22
646862346	Streptomyces_bingchenggensis_BCW-1
647000200	Achromobacter_piechaudii_ATCC_43553
647000202	Acinetobacter_haemolyticus_ATCC_19194
647000206	Actinomyces_odontolyticus_F0309
647000207	Aerococcus_viridans
647000209	Anaerobaculum_hydrogeniformans_ATCC_BAA-1850
647000210	Bacillus_cellulosilyticus_DSM_2522
647000214	Bacteroides_vulgatus_PC510
647000215	Bacteroides_xylanisolvens_SD_CC_1b
647000216	Brevibacterium_mcbrellneri_ATCC_49030
647000217	Brevundimonas_subvibrioides_ATCC_15264
647000218	Bulleidia_extructa_W1219
647000225	Citromicrobium_bathyomarinum_JL354
647000229	Clostridium_lentocellum_DSM_5427
647000230	Corynebacterium_ammoniagenes_DSM_20306
647000233	Cylindrospermopsis_raciborskii_CS-505
647000234	Dehalogenimonas_lykanthroporepellens_BL-DC-9
647000235	Desulfovibrio_aespoeensis_Aspo-2
647000236	Desulfovibrio_sp._FW1012B
647000239	Enterococcus_faecalis_R712
647000249	Ethanoligenens_harbinense_YUAN-3
647000253	Frankia_symbiont_of_Datisca_glomerata
647000256	Geobacillus_thermoglucosidasius_C56-YS93
647000257	Gluconacetobacter_hansenii_ATCC_23769
647000258	Grimontia_hollisae_CIP_101886
647000263	Lactobacillus_amylolyticus_DSM_11664
647000264	Lactobacillus_crispatus_214-1
647000267	Legionella_longbeachae_D-4968
647000268	Leptotrichia_goodfellowii_F0264
647000269	Mannheimia_haemolytica_serotype_A2_str._BOVINE
647000271	Megasphaera_genomosp._type_1_str._28L
647000272	Mesorhizobium_opportunistum_WSM2075
647000273	Methylosinus_trichosporium_OB3b
647000275	Micromonospora_aurantiaca_ATCC_27029
647000277	Mobiluncus_mulieris_28-1
647000278	Mycobacterium_parascrofulaceum_ATCC_BAA-614
647000282	Mycoplasma_alligatoris_A21JP2
647000283	Neisseria_elongata_subsp._glycolytica_ATCC_29315
647000284	Neisseria_polysaccharea_ATCC_43768
647000285	Oenococcus_oeni_AWRIB429
647000286	Oribacterium_sp._oral_taxon_078_str._F0262
647000287	Parachlamydia_acanthamoebae_str._Hall
647000288	Pasteurella_dagmatis_ATCC_43325
647000289	Peptoniphilus_lacrimalis_315-B
647000290	Peptostreptococcus_anaerobius_653-L
647000291	Photobacterium_damselae_subsp._damselae_CIP_102761
647000292	Prevotella_bivia_JCVIHMP010
647000293	Prevotella_buccalis_ATCC_35310
647000295	Prevotella_timonensis_CRIS_5C-B1
647000298	Propionibacterium_acnes_SK187
647000302	Pyramidobacter_piscolens_W5455
647000303	Raphidiopsis_brookii_D9
647000304	Rhodobacter_sp._SW2
647000305	Rhodococcus_equi_ATCC_33707
647000306	Rhodomicrobium_vannielii_ATCC_17100
647000307	Rhodopseudomonas_palustris_DX-1
647000308	Rothia_dentocariosa_ATCC_17931
647000309	Ruminococcus_albus_8
647000311	Serratia_odorifera_4Rx13
647000325	Streptococcus_oralis
647000326	Streptococcus_parasanguinis_ATCC_15912
647000327	Streptomyces_flavogriseus_ATCC_33331
647000330	Turicibacter_sp._PC909
647000336	Vibrio_coralliilyticus_ATCC_BAA-450
647000337	Vibrio_furnissii_CIP_102972
647000339	Vibrio_metschnikovii_CIP_69.14
647000340	Vibrio_mimicus_MB-451
647000342	Vibrio_orientalis_CIP_102891
647000344	Vibrio_sp._RC586
647000345	Xanthomonas_campestris_pv._musacearum_NCPPB4381
647000348	Xanthomonas_fuscans_subsp._aurantifolii_str._ICPB_11122
647000350	bacterium_S5
647533100	Aciduliprofundum_boonei_T469
647533103	Acinetobacter_johnsonii_SH046
647533105	Acinetobacter_lwoffii_SH145
647533109	Alcanivorax_sp._DG881
647533115	Brevundimonas_sp._BAL3
647533121	Campylobacterales_bacterium_GD_1
647533123	Carboxydibrachium_pacificum_DSM_12653
647533124	Citreicella_sp._SE45
647533125	Clostridium_carboxidivorans_P7
647533126	Cyanobium_sp._PCC_7001
647533127	Enterococcus_casseliflavus_EC10
647533155	Enterococcus_faecium_TC_6
647533156	Enterococcus_gallinarum_EG2
647533157	Erysipelotrichaceae_bacterium_5_2_54FAA
647533162	Filifactor_alocis_ATCC_35896
647533163	Francisella_novicida_GA99-3548
647533170	Fusobacterium_sp._3_1_33
647533172	Granulicatella_elegans_ATCC_700633
647533174	Klebsiella_sp._1_1_55
647533175	Labrenzia_alexandrii_DFL-11
647533182	Marinitoga_piezophila_KA3
647533183	Methylophaga_thiooxidans_DMS010
647533184	Microcoleus_chthonoplastes_PCC_7420
647533185	Micromonospora_sp._ATCC_39149
647533188	Nitrosococcus_oceani_AFC27
647533190	Octadecabacter_antarcticus_307
647533193	Parascardovia_denticolens_F0305
647533194	Pediococcus_acidilactici_7_4
647533195	Prevotella_buccae_D17
647533198	Prevotella_sp._oral_taxon_317_str._F0108
647533200	Pseudovibrio_sp._JE062
647533201	Rhodobacteraceae_bacterium_KLH11
647533204	Rickettsia_endosymbiont_of_Ixodes_scapularis
647533207	Scardovia_inopinata_F0304
647533208	Silicibacter_lacuscaerulensis_ITI-1157
647533210	Simonsiella_muelleri_ATCC_29453
647533227	Staphylococcus_aureus_subsp._aureus_M899
647533230	Stenotrophomonas_sp._SKA14
647533231	Streptococcus_sp._2_1_36FAA
647533238	Thalassobium_sp._R2A62
647533239	Thermococcus_barophilus_MP
647533240	Thermococcus_sp._AM4
647533241	Veillonella_sp._3_1_44
647533243	Verrucomicrobiae_bacterium_DG1235
647533246	alpha_proteobacterium_HIMB114
647533247	beta_proteobacterium_KB13
647533248	gamma_proteobacterium_HTCC5015
